# Supplementary material for: ﻿Diatomasinensis: a new diatom species (Bacillariophyta) found in the brackish Lake Qinghai, China
Source: PhytoKeys. 2022 Oct 5;210:93–108. doi: 10.3897/phytokeys.210.90438 (PMC9836501; doi:10.3897/phytokeys.210.90438)
Supplement: XML Treatment for Diatoma sinensis [file phytokeys.210.90438-treatment1.xml]

<!DOCTYPE tp:taxon-treatment
  PUBLIC "-//TaxonX//DTD Taxonomic Treatment Publishing DTD v0 20100105//EN" "tax-treatment-NSO.dtd">
<tp:taxon-treatment xmlns:tp="http://www.plazi.org/taxpub"><tp:treatment-meta><kwd-group><label>Taxon classification</label><kwd>
                  <named-content content-type="kingdom">Plantae</named-content>
                </kwd><kwd>
                  <named-content content-type="order">Fragilariales</named-content>
                </kwd><kwd>
                  <named-content content-type="family">Fragilariaceae</named-content>
                </kwd></kwd-group><mixed-citation publication-type="journal"><person-group><name><surname>Yuan</surname><given-names>Li</given-names></name><name><surname>Liu</surname><given-names>Bing</given-names></name><name><surname>Rioual</surname><given-names>Patrick</given-names></name><name><surname>Long</surname><given-names>Ji-Yan</given-names></name><name><surname>Peng</surname><given-names>Yu-Mei</given-names></name></person-group><article-title>﻿<italic><tp:taxon-name><tp:taxon-name-part taxon-name-part-type="genus" reg="Diatoma">Diatoma</tp:taxon-name-part><tp:taxon-name-part taxon-name-part-type="species" reg="sinensis">sinensis</tp:taxon-name-part></tp:taxon-name></italic>: a new diatom species (<tp:taxon-name><tp:taxon-name-part taxon-name-part-type="phylum">Bacillariophyta</tp:taxon-name-part></tp:taxon-name>) found in the brackish Lake Qinghai, China</article-title><source>PhytoKeys</source><day>05</day><month>10</month><year>2022</year><volume>210</volume><fpage>93</fpage><lpage>108</lpage><pub-id pub-id-type="doi">10.3897/phytokeys.210.90438</pub-id></mixed-citation></tp:treatment-meta><tp:nomenclature><label>﻿</label><tp:taxon-name>
                <object-id xmlns:xlink="http://www.w3.org/1999/xlink" content-type="arpha" xlink:type="simple">312E4BC1-02F6-52C9-A08C-561211035312</object-id>
                <tp:taxon-name-part taxon-name-part-type="genus" reg="Diatoma">Diatoma</tp:taxon-name-part>
                <tp:taxon-name-part taxon-name-part-type="species" reg="sinensis">sinensis</tp:taxon-name-part>
              </tp:taxon-name><tp:taxon-authority>Bing Liu &amp; Rioual, sp. nov.</tp:taxon-authority><xref ref-type="fig" rid="F2">Figs 2</xref><xref ref-type="fig" rid="F3">, 3</xref><xref ref-type="fig" rid="F4">, 4</xref><xref ref-type="fig" rid="F5">, 5</xref><xref ref-type="fig" rid="F6">, 6</xref><xref ref-type="fig" rid="F7">, 7</xref></tp:nomenclature><tp:treatment-sec sec-type="Holotype" id="SECID0EQAAE"><title>Holotype.</title><p><abbrev xmlns:xlink="http://www.w3.org/1999/xlink" content-type="institution" xlink:title="Herbarium of Jishou University, Hunan, People’s Republic of China" id="ABBRID0EWAAE" xlink:type="simple">JIU</abbrev>! G202201, specimen circled on slide, illustrated as Fig. <xref ref-type="fig" rid="F2">2B</xref>.</p></tp:treatment-sec><tp:treatment-sec sec-type="Registration" id="SECID0E6AAE"><title>Registration.</title><p>Phycobank <ext-link xmlns:xlink="http://www.w3.org/1999/xlink" xlink:href="http://phycobank.org/103359" ext-link-type="uri" xlink:type="simple">http://phycobank.org/103359</ext-link>.</p></tp:treatment-sec><tp:treatment-sec sec-type="type locality" id="SECID0EKBAE"><title>Type locality.</title><p>China. Qinghai Province: Lake Qinghai, a sampling point near the lakeshore (Fig. <xref ref-type="fig" rid="F1">1</xref>, sampling site 1), <named-content xmlns:xlink="http://www.w3.org/1999/xlink" content-type="dwc:verbatimCoordinates" xlink:type="simple"><named-content content-type="geo-json" specific-use="{&#34;type&#34;:&#34;Point&#34;,&#34;coordinates&#34;:[99.710833,36.842778]}" id="NCID0EXBAE" xlink:type="simple">36°50'34"N, 99°42'39"E</named-content></named-content>, 3210 m a.s.l., collected by Bing Liu, July 19, 2019.</p></tp:treatment-sec><tp:treatment-sec sec-type="description" id="SECID0E3BAE"><title>Description.</title><p><bold><italic><abbrev xmlns:xlink="http://www.w3.org/1999/xlink" xlink:title="light microscopy" id="ABBRID0EFCAE" xlink:type="simple">LM</abbrev></italic></bold> (Fig. <xref ref-type="fig" rid="F2">2</xref>). Living cells always observed in girdle view are rectangular (Fig. <xref ref-type="fig" rid="F2">2A</xref>, arrows). Cell depth (along the pervalvar axis, n = 35) 3.3–8.8 μm, always larger than valve width (2.0–3.0 μm). Valve linear-lanceolate, with subcapitate to capitate apices (Fig. <xref ref-type="fig" rid="F2">2B–R</xref>). Valve dimensions (n = 69): 24–88 μm long, 2.0–3.0 μm wide, transapical ribs unevenly spaced, 8–13 in 10 μm. Striae and sternum not resolved under <abbrev xmlns:xlink="http://www.w3.org/1999/xlink" xlink:title="light microscopy" id="ABBRID0EWCAE" xlink:type="simple">LM</abbrev>.</p><fig id="F2" position="float" orientation="portrait"><object-id xmlns:xlink="http://www.w3.org/1999/xlink" content-type="doi" xlink:type="simple">10.3897/phytokeys.210.90438.figure2</object-id><object-id xmlns:xlink="http://www.w3.org/1999/xlink" content-type="arpha" xlink:type="simple">427CDA5A-BB35-5501-B5FC-F1713718FB11</object-id><label>Figure 2.</label><caption><p><italic><tp:taxon-name><tp:taxon-name-part taxon-name-part-type="genus" reg="Diatoma">Diatoma</tp:taxon-name-part><tp:taxon-name-part taxon-name-part-type="species" reg="sinensis">sinensis</tp:taxon-name-part></tp:taxon-name></italic> sp. nov., <abbrev xmlns:xlink="http://www.w3.org/1999/xlink" xlink:title="light microscopy" id="ABBRID0ENDAE" xlink:type="simple">LM</abbrev><bold>A</bold> undigested specimens showing the cells always lying in girdle view with a rectangular shape (arrows) <bold>B–R</bold> seventeen valves showing a valve size diminution series, note the largest specimen (<bold>B</bold>) is three times longer than the smallest one (<bold>R</bold>). <bold>B</bold> illustration of holotype specimen. Scale bars: 50 μm (<bold>A</bold>); 10 μm (<bold>B–R</bold>).</p></caption><graphic xmlns:xlink="http://www.w3.org/1999/xlink" xlink:href="phytokeys-210-093_article-90438__-g002.jpg" position="float" orientation="portrait" xlink:type="simple" id="oo_753106.jpg"><uri content-type="original_file" xlink:type="simple">https://binary.pensoft.net/fig/753106</uri></graphic></fig><p><bold><italic><abbrev xmlns:xlink="http://www.w3.org/1999/xlink" xlink:title="scanning electron microscopy" id="ABBRID0EJEAE" xlink:type="simple">SEM</abbrev></italic></bold> (Figs <xref ref-type="fig" rid="F3">3</xref>–<xref ref-type="fig" rid="F7">7</xref>). Frustule and valvocopula view: Frustule rectangular in girdle view (Fig. <xref ref-type="fig" rid="F3">3A</xref>); normal vegetative frustule composed of epivalve, hypovalve, and six girdle bands (Fig. <xref ref-type="fig" rid="F3">3B–D</xref>). Four girdle bands associated with the epivalve (Fig. <xref ref-type="fig" rid="F3">3B–D, B1</xref> to B4), two with hypovalve (Fig. <xref ref-type="fig" rid="F3">3B–D, B5 and B6</xref>), yielding in a 4:2 configuration of girdle bands in non-dividing vegetative cells. Girdle bands open and having a closed-open-closed-open-closed-open arrangement at one apex in a complete cell (Fig. <xref ref-type="fig" rid="F3">3C–D</xref>). Striae continuing onto deep mantle and no blisters present (Fig. <xref ref-type="fig" rid="F3">3B–D</xref>). Valvocopula open at one pole, always furnished with two rows of poroids, but sometimes with very short isolated third row of poroids (Fig. <xref ref-type="fig" rid="F4">4D</xref>, arrow). Valvocopula forming an open ring with the same shape as the valve outline, closely attached to the mantle interior, surrounding the valve margin (Fig. <xref ref-type="fig" rid="F4">4B</xref>). Advalvar row of valvocopula poroids of each valvocopula bisecting pars interior from exterior, located at mid-line, pars media (Fig. <xref ref-type="fig" rid="F3">3C–D</xref>), inner row of poroids and the very short isolated third row located on pars exterior (Figs <xref ref-type="fig" rid="F4">4D</xref>, <xref ref-type="fig" rid="F5">5C–E</xref>). Valvocopula with crenulated edge attaching to valve, internally visible over virgae (Fig. <xref ref-type="fig" rid="F4">4G–H</xref>, arrows). Valvocopula open ends hyaline (with no ornamentation) (Figs <xref ref-type="fig" rid="F4">4H</xref>, <xref ref-type="fig" rid="F5">5C</xref>, <xref ref-type="fig" rid="F5">5F</xref>). Poroid density of the valvocopula is 66–70 in 10 μm.</p><fig id="F3" position="float" orientation="portrait"><object-id xmlns:xlink="http://www.w3.org/1999/xlink" content-type="doi" xlink:type="simple">10.3897/phytokeys.210.90438.figure3</object-id><object-id xmlns:xlink="http://www.w3.org/1999/xlink" content-type="arpha" xlink:type="simple">4362C57D-32A1-502E-896A-2EC6A26C6239</object-id><label>Figure 3.</label><caption><p><italic><tp:taxon-name><tp:taxon-name-part taxon-name-part-type="genus" reg="Diatoma">Diatoma</tp:taxon-name-part><tp:taxon-name-part taxon-name-part-type="species" reg="sinensis">sinensis</tp:taxon-name-part></tp:taxon-name></italic> sp. nov., <abbrev xmlns:xlink="http://www.w3.org/1999/xlink" xlink:title="scanning electron microscopy" id="ABBRID0EFHAE" xlink:type="simple">SEM</abbrev>, girdle view <bold>A</bold> a complete frustule <bold>B</bold> middle detail of <bold>A</bold>, showing the valve mantle and six bands (labeled B1 to B6) of which B1 to B4 are associated with the epivalve and B5 and B6 are assigned to the hypovalve <bold>C, D</bold> two apical details of <bold>A</bold>, showing the valve mantle, six bands (labeled B1 to B6), and the closed-open-closed-open-closed-open arrangement (labeled Cl = closed and Op = open) of the apices of six bands. Scale bars: 10 μm (<bold>A</bold>); 1 μm (<bold>B–D</bold>).</p></caption><graphic xmlns:xlink="http://www.w3.org/1999/xlink" xlink:href="phytokeys-210-093_article-90438__-g003.jpg" position="float" orientation="portrait" xlink:type="simple" id="oo_753107.jpg"><uri content-type="original_file" xlink:type="simple">https://binary.pensoft.net/fig/753107</uri></graphic></fig><fig id="F4" position="float" orientation="portrait"><object-id xmlns:xlink="http://www.w3.org/1999/xlink" content-type="doi" xlink:type="simple">10.3897/phytokeys.210.90438.figure4</object-id><object-id xmlns:xlink="http://www.w3.org/1999/xlink" content-type="arpha" xlink:type="simple">F6B153E3-2C4C-56E4-9400-B22C1EC250B1</object-id><label>Figure 4.</label><caption><p><italic><tp:taxon-name><tp:taxon-name-part taxon-name-part-type="genus" reg="Diatoma">Diatoma</tp:taxon-name-part><tp:taxon-name-part taxon-name-part-type="species" reg="sinensis">sinensis</tp:taxon-name-part></tp:taxon-name></italic> sp. nov., <abbrev xmlns:xlink="http://www.w3.org/1999/xlink" xlink:title="scanning electron microscopy" id="ABBRID0EPIAE" xlink:type="simple">SEM</abbrev><bold>A</bold> a valve with a few girdle bands <bold>B</bold> a valve with an attached valvocopula <bold>C–E</bold> details of <bold>A</bold> showing the two rows of poroids in each band, a third very short row of poroids present (<bold>D</bold>, arrow), and the poroids continuing at one closed end (<bold>E</bold>, arrow) <bold>F–G</bold> details of <bold>B</bold> showing the valvocopula, note the two rows of poroids continuing at one closed end (<bold>F</bold>, arrow), silica sawtooth-shaped projections over virgae (<bold>G</bold>, <bold>H</bold>, arrows), and an open end (<bold>H</bold>). Scale bars: 5 μm (<bold>A, B</bold>); 1 μm (<bold>C–H</bold>).</p></caption><graphic xmlns:xlink="http://www.w3.org/1999/xlink" xlink:href="phytokeys-210-093_article-90438__-g004.jpg" position="float" orientation="portrait" xlink:type="simple" id="oo_753108.jpg"><uri content-type="original_file" xlink:type="simple">https://binary.pensoft.net/fig/753108</uri></graphic></fig><fig id="F5" position="float" orientation="portrait"><object-id xmlns:xlink="http://www.w3.org/1999/xlink" content-type="doi" xlink:type="simple">10.3897/phytokeys.210.90438.figure5</object-id><object-id xmlns:xlink="http://www.w3.org/1999/xlink" content-type="arpha" xlink:type="simple">44D1B006-39D5-5F0C-A450-006D1C1FFCB4</object-id><label>Figure 5.</label><caption><p><italic><tp:taxon-name><tp:taxon-name-part taxon-name-part-type="genus" reg="Diatoma">Diatoma</tp:taxon-name-part><tp:taxon-name-part taxon-name-part-type="species" reg="sinensis">sinensis</tp:taxon-name-part></tp:taxon-name></italic> sp. nov., <abbrev xmlns:xlink="http://www.w3.org/1999/xlink" xlink:title="scanning electron microscopy" id="ABBRID0EHKAE" xlink:type="simple">SEM</abbrev>, valvocopula <bold>A, B</bold> two valvocopulae showing the sawtooth-shaped projections and the open nature <bold>C–E</bold> details of <bold>A</bold> showing the two rows of poroids, note one open end (<bold>C</bold>, two arrows), a third very short row of poroids present at the middle (<bold>D</bold>, arrow) and one closed end (<bold>E</bold>) <bold>F–H</bold> details of <bold>B</bold> showing the two rows of poroids, note one open end (<bold>F</bold>, arrow), a third very short row of poroids present at the middle (<bold>G</bold>, arrow), and the different poroid shapes of the two rows of poroids. Scale bars: 5 μm (<bold>A, B</bold>); 2 μm (<bold>C–H</bold>).</p></caption><graphic xmlns:xlink="http://www.w3.org/1999/xlink" xlink:href="phytokeys-210-093_article-90438__-g005.jpg" position="float" orientation="portrait" xlink:type="simple" id="oo_753109.jpg"><uri content-type="original_file" xlink:type="simple">https://binary.pensoft.net/fig/753109</uri></graphic></fig><p>External view: Valve linear-lanceolate, with subcapitate to capitate apices (Fig. <xref ref-type="fig" rid="F6">6A–B</xref>). Valve surface smooth, spines absent. Striae uniseriate, perpendicular to a narrow central sternum, 43–54 in 10 μm. Striae in groups of two to six separated by transverse ribs continuing down the vertical mantle (Figs <xref ref-type="fig" rid="F3">3A–D</xref>, <xref ref-type="fig" rid="F6">6C–H</xref>). More closely spaced rows of pores occurring at both apices, forming rather distinct apical pore fields (Fig. <xref ref-type="fig" rid="F6">6C, E, F, H</xref>). Two rimoportulae per valve, one per pole, with slit-like opening externally (Fig. <xref ref-type="fig" rid="F6">6C, E, F, H</xref>).</p><fig id="F6" position="float" orientation="portrait"><object-id xmlns:xlink="http://www.w3.org/1999/xlink" content-type="doi" xlink:type="simple">10.3897/phytokeys.210.90438.figure6</object-id><object-id xmlns:xlink="http://www.w3.org/1999/xlink" content-type="arpha" xlink:type="simple">1B717C0B-7AFF-5E41-BB2F-E5B5D4E9DCBF</object-id><label>Figure 6.</label><caption><p><italic><tp:taxon-name><tp:taxon-name-part taxon-name-part-type="genus" reg="Diatoma">Diatoma</tp:taxon-name-part><tp:taxon-name-part taxon-name-part-type="species" reg="sinensis">sinensis</tp:taxon-name-part></tp:taxon-name></italic> sp. nov., <abbrev xmlns:xlink="http://www.w3.org/1999/xlink" xlink:title="scanning electron microscopy" id="ABBRID0ERMAE" xlink:type="simple">SEM</abbrev>, external view <bold>A, B</bold> two complete valves, note two rimoportulae per valve <bold>C–H</bold> details of Figs <bold>A, B</bold> showing the narrow sternum, the striae in groups separated by transverse clear areas, the slit-like external openings of rimoportulae, and the apical pore fields. Scale bars: 5 μm (<bold>A, B</bold>); 2 μm (<bold>C–H</bold>).</p></caption><graphic xmlns:xlink="http://www.w3.org/1999/xlink" xlink:href="phytokeys-210-093_article-90438__-g006.jpg" position="float" orientation="portrait" xlink:type="simple" id="oo_753110.jpg"><uri content-type="original_file" xlink:type="simple">https://binary.pensoft.net/fig/753110</uri></graphic></fig><p>Internal view: Valve linear-lanceolate, with subcapitate to capitate apices (Fig. <xref ref-type="fig" rid="F7">7A–B</xref>). Transapical ribs, mostly primary, part of internal valve surface (Fig. <xref ref-type="fig" rid="F7">7A–H</xref>). Rimoportula prominent, two per valve (n = 22), present at both apices, possessing bilabiate structure (Fig. <xref ref-type="fig" rid="F7">7C, E, F, H</xref>). Rimoportula positions variable, either embedded in a transapical rib (Fig. <xref ref-type="fig" rid="F7">7C, E</xref>) or located among striae (Fig. <xref ref-type="fig" rid="F7">7F, H</xref>).</p><fig id="F7" position="float" orientation="portrait"><object-id xmlns:xlink="http://www.w3.org/1999/xlink" content-type="doi" xlink:type="simple">10.3897/phytokeys.210.90438.figure7</object-id><object-id xmlns:xlink="http://www.w3.org/1999/xlink" content-type="arpha" xlink:type="simple">1CE70E14-A88C-58B7-911F-B0331810A1FD</object-id><label>Figure 7.</label><caption><p><italic><tp:taxon-name><tp:taxon-name-part taxon-name-part-type="genus" reg="Diatoma">Diatoma</tp:taxon-name-part><tp:taxon-name-part taxon-name-part-type="species" reg="sinensis">sinensis</tp:taxon-name-part></tp:taxon-name></italic> sp. nov., <abbrev xmlns:xlink="http://www.w3.org/1999/xlink" xlink:title="scanning electron microscopy" id="ABBRID0ENOAE" xlink:type="simple">SEM</abbrev>, internal view <bold>A, B</bold> two complete valves note the distribution of the ribs and two rimportulae per valve <bold>C–E</bold> details of <bold>A</bold> showing the distribution of the ribs and the rimportulae embedded in one rib at each apex (<bold>C, E</bold>, two arrows) <bold>F–H</bold> details of <bold>B</bold> showing the distribution of the ribs and the rimportulae located among striae (<bold>F, H</bold>, two arrows). Scale bars: 5 μm (<bold>A, B</bold>); 1 μm (<bold>C–H</bold>).</p></caption><graphic xmlns:xlink="http://www.w3.org/1999/xlink" xlink:href="phytokeys-210-093_article-90438__-g007.jpg" position="float" orientation="portrait" xlink:type="simple" id="oo_753111.jpg"><uri content-type="original_file" xlink:type="simple">https://binary.pensoft.net/fig/753111</uri></graphic></fig></tp:treatment-sec><tp:treatment-sec sec-type="etymology" id="SECID0EIPAE"><title>Etymology.</title><p>Named after China, where the species was found.</p></tp:treatment-sec><tp:treatment-sec sec-type="ecology" id="SECID0ENPAE"><title>Ecology.</title><p>Measured in situ specific conductivity was 16.30 ± 0.09 mS∙cm<sup>–1</sup>, pH was 9.14 ± 0.01, and the water temperature was 15.5 ± 0.3 °C. <italic><tp:taxon-name><tp:taxon-name-part taxon-name-part-type="genus" reg="Diatoma">Diatoma</tp:taxon-name-part><tp:taxon-name-part taxon-name-part-type="species" reg="sinensis">sinensis</tp:taxon-name-part></tp:taxon-name></italic> was found on submerged stones with yellow-brown surfaces, occurring with <italic><tp:taxon-name><tp:taxon-name-part taxon-name-part-type="genus" reg="Berkeleya">Berkeleya</tp:taxon-name-part><tp:taxon-name-part taxon-name-part-type="species" reg="fennica">fennica</tp:taxon-name-part></tp:taxon-name></italic><xref ref-type="bibr" rid="B10">Juhlin-Dannfelt (1882)</xref>, <italic><tp:taxon-name><tp:taxon-name-part taxon-name-part-type="genus" reg="Pinnularia">Pinnularia</tp:taxon-name-part><tp:taxon-name-part taxon-name-part-type="species" reg="qinghainensis">qinghainensis</tp:taxon-name-part></tp:taxon-name></italic> Bing Liu &amp; S. Blanco (<xref ref-type="bibr" rid="B6">Deng et al. 2021</xref>), <italic><tp:taxon-name><tp:taxon-name-part taxon-name-part-type="genus" reg="Entomoneis">Entomoneis</tp:taxon-name-part><tp:taxon-name-part taxon-name-part-type="species" reg="sinensis">sinensis</tp:taxon-name-part></tp:taxon-name></italic> Bing Liu &amp; D.M. Williams (<xref ref-type="bibr" rid="B18">Long et al. 2022</xref>), <italic><tp:taxon-name><tp:taxon-name-part taxon-name-part-type="genus" reg="Entomoneis">E.</tp:taxon-name-part><tp:taxon-name-part taxon-name-part-type="species" reg="qinghainensis">qinghainensis</tp:taxon-name-part></tp:taxon-name></italic> Bing Liu and D.M. Williams (<xref ref-type="bibr" rid="B18">Long et al. 2022</xref>), <italic><tp:taxon-name><tp:taxon-name-part taxon-name-part-type="genus" reg="Entomoneis">E.</tp:taxon-name-part><tp:taxon-name-part taxon-name-part-type="species" reg="paludosa">paludosa</tp:taxon-name-part></tp:taxon-name></italic> (W. Smith) Reimer (<xref ref-type="bibr" rid="B18">Long et al. 2022</xref>), <italic><tp:taxon-name><tp:taxon-name-part taxon-name-part-type="genus" reg="Ctenophora">Ctenophora</tp:taxon-name-part><tp:taxon-name-part taxon-name-part-type="species" reg="sinensis">sinensis</tp:taxon-name-part></tp:taxon-name></italic> Bing Liu &amp; D.M. Williams (<xref ref-type="bibr" rid="B17">Liu et al. 2020</xref>), and some species of <italic><tp:taxon-name><tp:taxon-name-part taxon-name-part-type="genus" reg="Navicula">Navicula</tp:taxon-name-part></tp:taxon-name></italic> Bory (<xref ref-type="bibr" rid="B3">Bory de Saint-Vincent 1822</xref>), <italic><tp:taxon-name><tp:taxon-name-part taxon-name-part-type="genus" reg="Gyrosigma">Gyrosigma</tp:taxon-name-part></tp:taxon-name></italic><xref ref-type="bibr" rid="B9">Hassall (1845)</xref>, <italic><tp:taxon-name><tp:taxon-name-part taxon-name-part-type="genus" reg="Nitzschia">Nitzschia</tp:taxon-name-part></tp:taxon-name></italic><xref ref-type="bibr" rid="B9">Hassall (1845)</xref>, and <italic><tp:taxon-name><tp:taxon-name-part taxon-name-part-type="genus" reg="Surirella">Surirella</tp:taxon-name-part></tp:taxon-name></italic><xref ref-type="bibr" rid="B34">Turpin (1828)</xref>.</p></tp:treatment-sec><tp:treatment-sec><!--Section generated to contain objects referenced in tp:taxon-treatment.--><fig id="F1" position="float" orientation="portrait"><object-id xmlns:xlink="http://www.w3.org/1999/xlink" content-type="doi" xlink:type="simple">10.3897/phytokeys.210.90438.figure1</object-id><object-id xmlns:xlink="http://www.w3.org/1999/xlink" content-type="arpha" xlink:type="simple">970F234A-8D9F-56BE-870A-96FDDD7E9901</object-id><label>Figure 1.</label><caption><p>Map of Lake Qinghai showing the three sampling sites located in the lakeshore shallow waters (labeled 1, 2, and 3), on the western side of the lake. Inset map showing Lake Qinghai’s location within China and the Qinghai province.</p></caption><graphic xmlns:xlink="http://www.w3.org/1999/xlink" xlink:href="phytokeys-210-093_article-90438__-g001.jpg" position="float" orientation="portrait" xlink:type="simple" id="oo_753105.jpg"><uri content-type="original_file" xlink:type="simple">https://binary.pensoft.net/fig/753105</uri></graphic></fig></tp:treatment-sec><ref-list><ref id="B10"><mixed-citation xmlns:xlink="http://www.w3.org/1999/xlink" xlink:type="simple"><person-group><name name-style="western"><surname>Juhlin-Dannfelt</surname><given-names>H</given-names></name></person-group> (<year>1882</year>) <article-title>On the diatoms of the Baltic Sea.</article-title><source>Bihang till Kongliga Svenska Vetenskaps-Akademiens Handlingar</source><volume>6</volume>(<issue>21</issue>): <fpage>1</fpage>–<lpage>52</lpage>.</mixed-citation></ref><ref id="B6"><mixed-citation xmlns:xlink="http://www.w3.org/1999/xlink" xlink:type="simple"><person-group><name name-style="western"><surname>Deng</surname><given-names>L-Y</given-names></name><name name-style="western"><surname>Blanco</surname><given-names>S</given-names></name><name name-style="western"><surname>Liu</surname><given-names>B</given-names></name><name name-style="western"><surname>Quan</surname><given-names>S-J</given-names></name><name name-style="western"><surname>Long</surname><given-names>J-Y</given-names></name></person-group> (<year>2021</year>) <article-title><italic><tp:taxon-name><tp:taxon-name-part taxon-name-part-type="genus">Pinnularia</tp:taxon-name-part><tp:taxon-name-part taxon-name-part-type="species">qinghainensis</tp:taxon-name-part></tp:taxon-name></italic>: A new diatom species (<tp:taxon-name><tp:taxon-name-part taxon-name-part-type="phylum">Bacillariophyta</tp:taxon-name-part></tp:taxon-name>) found in the brackish Lake Qinghai, China.</article-title><source>Phytotaxa</source><volume>483</volume>(<issue>1</issue>): <fpage>80</fpage>–<lpage>84</lpage>. <ext-link xlink:href="10.11646/phytotaxa.483.1.5" ext-link-type="doi" xlink:type="simple">https://doi.org/10.11646/phytotaxa.483.1.5</ext-link></mixed-citation></ref><ref id="B18"><mixed-citation xmlns:xlink="http://www.w3.org/1999/xlink" xlink:type="simple"><person-group><name name-style="western"><surname>Long</surname><given-names>J-Y</given-names></name><name name-style="western"><surname>Williams</surname><given-names>DM</given-names></name><name name-style="western"><surname>Liu</surname><given-names>B</given-names></name><name name-style="western"><surname>Mo</surname><given-names>W-H</given-names></name><name name-style="western"><surname>Quan</surname><given-names>S-J</given-names></name></person-group> (<year>2022</year>) <article-title>Ultrastructure of three species of <italic><tp:taxon-name><tp:taxon-name-part taxon-name-part-type="genus">Entomoneis</tp:taxon-name-part></tp:taxon-name></italic> (<tp:taxon-name><tp:taxon-name-part taxon-name-part-type="phylum">Bacillariophyta</tp:taxon-name-part></tp:taxon-name>) from Lake Qinghai of China, with reference to the external areola occlusions.</article-title><source>PhytoKeys</source><volume>189</volume>: <fpage>29</fpage>–<lpage>50</lpage>. <ext-link xlink:href="10.3897/phytokeys.189.78149" ext-link-type="doi" xlink:type="simple">https://doi.org/10.3897/phytokeys.189.78149</ext-link></mixed-citation></ref><ref id="B17"><mixed-citation xmlns:xlink="http://www.w3.org/1999/xlink" xlink:type="simple"><person-group><name name-style="western"><surname>Liu</surname><given-names>B</given-names></name><name name-style="western"><surname>Williams</surname><given-names>DM</given-names></name><name name-style="western"><surname>Liu</surname><given-names>Z-X</given-names></name><name name-style="western"><surname>Chen</surname><given-names>J-H</given-names></name></person-group> (<year>2020</year>) <article-title><italic><tp:taxon-name><tp:taxon-name-part taxon-name-part-type="genus">Ctenophora</tp:taxon-name-part><tp:taxon-name-part taxon-name-part-type="species">sinensis</tp:taxon-name-part></tp:taxon-name></italic>: A new diatom species (<tp:taxon-name><tp:taxon-name-part taxon-name-part-type="phylum">Bacillariophyta</tp:taxon-name-part></tp:taxon-name>) from China with comments on its structure, nomenclature and relationships.</article-title><source>Phytotaxa</source><volume>460</volume>(<issue>2</issue>): <fpage>115</fpage>–<lpage>128</lpage>. <ext-link xlink:href="10.11646/phytotaxa.460.2.1" ext-link-type="doi" xlink:type="simple">https://doi.org/10.11646/phytotaxa.460.2.1</ext-link></mixed-citation></ref><ref id="B3"><mixed-citation xmlns:xlink="http://www.w3.org/1999/xlink" xlink:type="simple"><person-group><name name-style="western"><surname>Bory de Saint-Vincent</surname><given-names>JBGM</given-names></name></person-group> (<year>1822</year>) <article-title>Bacillariées.</article-title><source>Dictionnaire Classique d’Histoire naturelle</source><volume>2</volume>: <fpage>127</fpage>–<lpage>129</lpage>.</mixed-citation></ref><ref id="B9"><mixed-citation xmlns:xlink="http://www.w3.org/1999/xlink" xlink:type="simple"><person-group><name name-style="western"><surname>Hassall</surname><given-names>AH</given-names></name></person-group> (<year>1845</year>) <source>A history of the British Freshwater <tp:taxon-name><tp:taxon-name-part taxon-name-part-type="order">Algae</tp:taxon-name-part></tp:taxon-name> (including descriptions of the <tp:taxon-name><tp:taxon-name-part taxon-name-part-type="family">Diatomaceae</tp:taxon-name-part></tp:taxon-name> and <tp:taxon-name><tp:taxon-name-part taxon-name-part-type="family">Desmidiaceae</tp:taxon-name-part></tp:taxon-name>) with upwards of one hundred Plates.</source><publisher-name>Highley</publisher-name>, <publisher-loc>London</publisher-loc>, <size units="page">462 pp</size>. <ext-link xlink:href="10.5962/bhl.title.22609" ext-link-type="doi" xlink:type="simple">https://doi.org/10.5962/bhl.title.22609</ext-link></mixed-citation></ref><ref id="B34"><mixed-citation xmlns:xlink="http://www.w3.org/1999/xlink" xlink:type="simple"><person-group><name name-style="western"><surname>Turpin</surname><given-names>PJF</given-names></name></person-group> (<year>1828</year>) <article-title>Observations sur le nouveau genre <italic><tp:taxon-name><tp:taxon-name-part taxon-name-part-type="genus">Surirella</tp:taxon-name-part></tp:taxon-name></italic>.</article-title><source>Mémoires du Muséum d’Histoire Naturelle</source><volume>16</volume>: <fpage>361</fpage>–<lpage>368</lpage>.</mixed-citation></ref></ref-list></tp:taxon-treatment>
